# Supplementary material for: Search for Novel Potent Inhibitors of the SARS-CoV-2 Papain-like Enzyme: A Computational Biochemistry Approach
Source: Pharmaceuticals (Basel). 2022 Aug 11;15(8):986. doi: 10.3390/ph15080986 (PMC9414997; doi:10.3390/ph15080986)
Supplement: Supplementary file 1 [file pharmaceuticals-15-00986-s001.zip]

Archive with 1 entries (1 files):
- pharmaceuticals-1827961-supplementary.pdf
